# Supplementary material for: Vitamin D constrains inflammation by modulating the expression of key genes on Chr17q12-21.1
Source: eLife. 2024 Apr 3;12:RP89270. doi: 10.7554/eLife.89270 (PMC10990493; doi:10.7554/eLife.89270)
Supplement: Figure 2—figure supplement 2—source data 1. [file elife-89270-fig2-figsupp2-data1.zip]

Archive with 2 entries (2 files):
- Fig.2 - fig suppl2 source data A.tif
- __MACOSX/._Fig.2 - fig suppl2 source data A.tif
