# Supplementary material for: Vitamin D constrains inflammation by modulating the expression of key genes on Chr17q12-21.1
Source: eLife. 2024 Apr 3;12:RP89270. doi: 10.7554/eLife.89270 (PMC10990493; doi:10.7554/eLife.89270)
Supplement: Figure 3—source data 1. [file elife-89270-fig3-data1.zip]

Archive with 14 entries (13 files):
- Fig.3B histology/
- __MACOSX/._Fig.3B histology
- Fig.3B histology/WT_saline.JPG
- __MACOSX/Fig.3B histology/._WT_saline.JPG
- Fig.3B histology/VDR-KO_HDM.JPG
- __MACOSX/Fig.3B histology/._VDR-KO_HDM.JPG
- Fig.3B histology/WT_HDM.JPG
- __MACOSX/Fig.3B histology/._WT_HDM.JPG
- Fig.3B histology/VDR-KO_saline.JPG
- __MACOSX/Fig.3B histology/._VDR-KO_saline.JPG
- Fig.3B histology/Vit-D def_HDM.jpg
- __MACOSX/Fig.3B histology/._Vit-D def_HDM.jpg
- Fig.3B histology/Vit-D def_saline.JPG
- __MACOSX/Fig.3B histology/._Vit-D def_saline.JPG
