# Supplementary material for: Vitamin D constrains inflammation by modulating the expression of key genes on Chr17q12-21.1
Source: eLife. 2024 Apr 3;12:RP89270. doi: 10.7554/eLife.89270 (PMC10990493; doi:10.7554/eLife.89270)
Supplement: Figure 3—source data 2. [file elife-89270-fig3-data2.xlsx]

## Sheet: Tabelle1
#	Pathway ID	Description	GeneRatio	BgRatio	pvalue	p.adjust	geneID
1	mmu05203	Viral carcinogenesis	80/1643	229/8916	1.38438e-09	4.47155e-07	Gtf2a1/H2bu2/Pik3cb/Gtf2e1/Hdac8/H2bc4/Mrps18b/Gm8909/H2-T-ps/Pmaip1/Hdac7/Hdac1/H4c2/H4f16/H2bc21/H2bc18/H2bc22/H2bc13/H2bc6/H2bc3/H4c18/H4c9/H4c6/Skp2/Mapk3/Atp6v0d2/Tbpl1/Creb5/Ywhag/Vdac3/Trp53/Traf5/Gtf2h3/Creb3l2/Src/Sp100/Scin/Rbpj/Rbl2/Rbl1/Ranbp1/Psmc1/Eif2ak2/Kat2b/Nras/Nfkb2/Mdm2/Mad1l1/Jun/Jak3/Hdac5/H2-T24/H2-T10/H2-Q7/H2-Q4/H2-Q2/H2-Q1/H2-K1/H2-D1/H2-Bl/Egr2/Ddx3x/Ddb1/Creb3/Ccr8/Cc…
2	mmu04612	Antigen processing and presentation	41/1643	90/8916	2.80419e-09	4.52876e-07	Gm8909/H2-T-ps/Ifi30/Tnf/Tap1/Rfxank/Hspa1a/Psme3/Psme2/Lgmn/Klrd1/Klrc1/Cd74/Ifng/Hsp90aa1/Hspa2/Hspa8/H2-T24/H2-T10/H2-Q7/H2-Q4/H2-Q2/H2-Q1/H2-Ob/H2-Oa/H2-DMb1/H2-DMa/H2-K1/H2-Eb1/H2-D1/H2-Bl/H2-Ab1/H2-Aa/Ctsl/Cd8b1/Cd8a/Cd4/Ciita/B2m/H2-Q6/Gm11127
3	mmu05332	Graft-versus-host disease	32/1643	63/8916	5.62955e-09	6.06115e-07	Gm8909/H2-T-ps/Tnf/Prf1/Klrd1/Klrc1/Il6/Il2/Il1a/Ifng/H2-T24/H2-T10/H2-Q7/H2-Q4/H2-Q2/H2-Q1/H2-Ob/H2-Oa/H2-DMb1/H2-DMa/H2-K1/H2-Eb1/H2-D1/H2-Bl/H2-Ab1/H2-Aa/Gzmb/Cd86/Cd80/Cd28/H2-Q6/Gm11127
4	mmu05166	Human T-cell leukemia virus 1 infection	80/1643	247/8916	6.63634e-08	5.35885e-06	Pik3cb/Cdc16/Gm8909/H2-T-ps/Anapc11/Gps2/Map3k14/Pttg1/Mapk3/Map3k1/Map2k4/Map2k1/Ets1/Tbpl1/Creb5/Zfp36/Vdac3/Trp53/Tnf/Tln1/Tgfbr2/Cdc27/Creb3l2/Ranbp1/Ppp3cb/Ppp3ca/Kat2b/Nras/Nfkb2/Nfatc3/Smad4/Mad1l1/Lta/Jun/Jak3/Il6/Il2/Il1r2/Icam1/H2-T24/H2-T10/H2-Q7/H2-Q4/H2-Q2/H2-Q1/H2-Ob/H2-Oa/H2-DMb1/H2-DMa/H2-K1/H2-Eb1/H2-D1/H2-Bl/H2-Ab1/H2-Aa/Fos/Egr2/Egr1/E2f1/Csf2/Creb3/Cdkn1a/Cd4/Cd3e/Ccne2/Ccne1/…
5	mmu04940	Type I diabetes mellitus	32/1643	70/8916	1.39066e-07	8.98365e-06	Gm8909/H2-T-ps/Tnf/Prf1/Lta/Il2/Il1a/Ifng/Hspd1/H2-T24/H2-T10/H2-Q7/H2-Q4/H2-Q2/H2-Q1/H2-Ob/H2-Oa/H2-DMb1/H2-DMa/H2-K1/H2-Eb1/H2-D1/H2-Bl/H2-Ab1/H2-Aa/Gzmb/Gad2/Cd86/Cd80/Cd28/H2-Q6/Gm11127
6	mmu05321	Inflammatory bowel disease	29/1643	62/8916	2.91385e-07	1.56862e-05	Il23a/Il21/Il21r/Tbx21/Nod2/Tlr2/Tnf/Stat4/Stat1/Jun/Il6/Il4ra/Il2/Il18r1/Il1a/Il18rap/Il13/Il12rb2/Il12rb1/Ifngr2/Ifng/H2-Ob/H2-Oa/H2-DMb1/H2-DMa/H2-Eb1/H2-Ab1/H2-Aa/Gata3
7	mmu00100	Steroid biosynthesis	14/1643	20/8916	6.2857e-07	2.9004e-05	Lbr/Dhcr24/Tm7sf2/Msmo1/Soat2/Soat1/Nsdhl/Lss/Lipa/Hsd17b7/Fdft1/Ebp/Dhcr7/Cyp51
8	mmu05169	Epstein-Barr virus infection	73/1643	231/8916	7.28562e-07	2.94157e-05	Pik3cb/Gm8909/H2-T-ps/Sap30/Psmd8/Ikbke/Map3k14/Hdac1/Skp2/Map2k6/Map2k4/Tlr2/Psmc4/Oas1b/Vim/Trp53/Traf5/Tnf/Entpd3/Tap1/Stat2/Stat1/Ncor2/Rbpj/Psmc5/Psmc3/Psmc2/Psmc1/Eif2ak2/Nfkbie/Nfkb2/Nedd4/Psmd7/Mdm2/Jun/Jak3/Il6/Ifnar2/Ifnar1/Icam1/H2-T24/H2-T10/H2-Q7/H2-Q4/H2-Q2/H2-Q1/H2-Ob/H2-Oa/H2-DMb1/H2-DMa/H2-K1/H2-Eb1/H2-D1/H2-Bl/H2-Ab1/H2-Aa/Fcer2a/E2f1/Cdkn1b/Cdkn1a/Cdk6/Cd3e/Cd19/Ccne2/Ccne1/Ccn…
9	mmu04115	p53 signaling pathway	31/1643	72/8916	1.10904e-06	3.98021e-05	Sesn3/Perp/Pmaip1/Pidd1/Sfn/Rrm2b/Siva1/Gtse1/Ccnb1/Sesn2/Zmat3/Trp53/Tnfrsf10b/Thbs1/Rrm2/Serpine1/Mdm2/Bbc3/Sesn1/Ei24/Cdkn1a/Cdk6/Cd82/Ccng1/Ccne2/Ccne1/Ccnd2/Ccnb2/Bid/Bcl2/Bax
10	mmu05330	Allograft rejection	28/1643	63/8916	1.691e-06	5.46194e-05	Gm8909/H2-T-ps/Tnf/Prf1/Il2/Ifng/H2-T24/H2-T10/H2-Q7/H2-Q4/H2-Q2/H2-Q1/H2-Ob/H2-Oa/H2-DMb1/H2-DMa/H2-K1/H2-Eb1/H2-D1/H2-Bl/H2-Ab1/H2-Aa/Gzmb/Cd86/Cd80/Cd28/H2-Q6/Gm11127
11	mmu04659	Th17 cell differentiation	39/1643	104/8916	3.31239e-06	9.33462e-05	Il23a/Il21/Il21r/Tbx21/Il27ra/Mapk3/Tgfbr2/Stat1/Ppp3cb/Ppp3ca/Plcg1/Prkcq/Nfkbie/Nfatc3/Smad4/Jun/Jak3/Jak2/Il6ra/Il6/Il4ra/Il2/Il12rb1/Ifngr2/Ifng/Hsp90aa1/Hif1a/H2-Ob/H2-Oa/H2-DMb1/H2-DMa/H2-Eb1/H2-Ab1/H2-Aa/Gata3/Fos/Cd4/Cd3e/Ahr
12	mmu04110	Cell cycle	44/1643	123/8916	3.46797e-06	9.33462e-05	Cdc16/Anapc13/Anapc11/Fzr1/Sfn/Orc3/Hdac1/Pttg1/Skp2/Pkmyt1/Ccnb1/Orc4/Ywhag/Ttk/Trp53/Tfdp1/Cdc27/Stag2/Rbl2/Rbl1/Plk1/Pcna/Orc2/Mdm2/Mcm7/Smad4/Mad1l1/E2f1/Smc3/Cdkn2d/Cdkn1b/Cdkn1a/Cdk6/Cdc7/Cdc25c/Cdc25b/Ccne2/Ccne1/Ccnd2/Ccnb2/Ccna2/Bub1b/Bub1/Cdc20
13	mmu04640	Hematopoietic cell lineage	36/1643	94/8916	4.46139e-06	0.000110848	Tnf/Itgb3/Itga6/Itga3/Itga2/Il9r/Il7r/Il6ra/Il6/Il4ra/Il3/Il1r2/Il1a/H2-Ob/H2-Oa/H2-DMb1/H2-DMa/H2-Eb1/H2-Ab1/H2-Aa/Flt3/Fcer2a/Csf2/Cd9/Cd8b1/Cd8a/Cd59a/Cd4/Cd3e/Cd38/Cd37/Cd24a/Cd22/Ms4a1/Cd2/Cd19
14	mmu04218	Cellular senescence	59/1643	184/8916	5.02324e-06	0.000115893	Pik3cb/Ppid/Gm8909/H2-T-ps/Foxo1/Rassf5/Nbn/Ccnb1/Mapk3/Map2k6/Map2k1/Ets1/Vdac3/Trp53/Tgfbr2/Rras/Rbl2/Rbl1/Rbbp4/Rad9a/Rad50/Ppp3cb/Ppp3ca/Serpine1/Sqstm1/Nras/Nfatc3/Mdm2/Itpr3/Itpr2/Il6/Il1a/Hipk2/Hipk1/H2-T24/H2-T10/H2-Q7/H2-Q4/H2-Q2/H2-Q1/H2-K1/H2-D1/H2-Bl/Foxm1/E2f1/Cdkn1a/Cdk6/Ccne2/Ccne1/Ccnd2/Ccnb2/Ccna2/Calm1/Cacna1d/Zfp36l2/Slc25a5/H2-Q6/Traf3ip2/Gm11127
15	mmu04658	Th1 and Th2 cell differentiation	34/1643	88/8916	6.51803e-06	0.000140355	Tbx21/Maml3/Mapk3/Stat4/Stat1/Rbpj/Ppp3cb/Ppp3ca/Plcg1/Prkcq/Nfkbie/Nfatc3/Jun/Jak3/Jak2/Jag2/Il4ra/Il2/Il13/Il12rb2/Il12rb1/Ifngr2/Ifng/H2-Ob/H2-Oa/H2-DMb1/H2-DMa/H2-Eb1/H2-Ab1/H2-Aa/Gata3/Fos/Cd4/Cd3e
16	mmu04144	Endocytosis	79/1643	273/8916	1.14507e-05	0.000231162	Pard3/Nedd4l/Cltb/Mvb12a/Wasl/Cyth4/Ist1/Smap2/Arap1/Snx5/Vps26b/Chmp2a/Snx2/Gm8909/H2-T-ps/Arfgap3/Sh3kbp1/Snx1/Vps29/Arpc3/Snx12/Sh3glb1/Vps37a/Agap1/Bin1/Rab11fip4/Git2/Chmp1a/Zfyve9/Arfgap1/Vps45/Tsg101/Zfyve16/Tgfbr2/Amph/Arrb2/Arap2/Cblb/Src/Sh3gl3/Sh3gl1/Hspa1a/Rab4a/Pml/Prkcz/Pip5k1b/Pip5k1c/Nedd4/Mdm2/Ldlr/Hspa2/Hspa8/H2-T24/H2-T10/H2-Q7/H2-Q4/H2-Q2/H2-Q1/H2-K1/H2-D1/H2-Bl/Grk4/Eps15l1/E…
17	mmu05323	Rheumatoid arthritis	33/1643	87/8916	1.40139e-05	0.000266263	Il23a/Atp6v0e2/Atp6v1g1/Atp6v0d2/Tlr2/Vegfa/Tnfsf11/Tnf/Ccl3/Pth/Jun/Il6/Il1a/Ifng/Icam1/H2-Ob/H2-Oa/H2-DMb1/H2-DMa/H2-Eb1/H2-Ab1/H2-Aa/Fos/Ctsl/Csf2/Cd86/Cd80/Cd28/Ctla4/Atp6v0c/Atp6v0a1/Angpt1/Atp6v0b
18	mmu05416	Viral myocarditis	32/1643	88/8916	5.01769e-05	0.000900396	Gm8909/H2-T-ps/Sgcb/Rac2/Prf1/Icam1/H2-T24/H2-T10/H2-Q7/H2-Q4/H2-Q2/H2-Q1/H2-Ob/H2-Oa/H2-DMb1/H2-DMa/H2-K1/H2-Eb1/H2-D1/H2-Bl/H2-Ab1/H2-Aa/Myh7/Eif4g2/Cd86/Cd80/Cd28/Cav1/Bid/Actg1/H2-Q6/Gm11127
19	mmu05167	Kaposi sarcoma-associated herpesvirus infection	64/1643	225/8916	0.000132541	0.0022532	Pik3cb/Gm8909/H2-T-ps/Ikbke/Pik3r5/Mapk3/Map2k6/Map2k4/Map2k1/Cd200r4/Zfp36/Vegfa/Ubc/Trp53/Tcf7/Stat2/Stat1/Src/Eif2ak2/Ppp3cb/Ppp3ca/Plcg1/Pdgfb/Nras/Nfatc3/Lef1/Jun/Jak2/Itpr3/Itpr2/Il6/Ifnar2/Ifnar1/Icam1/Hif1a/H2-T24/H2-T10/H2-Q7/H2-Q4/H2-Q2/H2-Q1/H2-K1/H2-D1/H2-Bl/Gngt2/Gng5/Gng2/Gnb5/Fos/E2f1/Csf2/Ccr8/Ccr4/Ccr1/Cdkn1a/Cdk6/Cd86/Calm1/C3/Bid/Bax/H2-Q6/Ticam1/Gm11127
20	mmu05320	Autoimmune thyroid disease	28/1643	79/8916	0.000240399	0.00388244	Gm8909/H2-T-ps/Tg/Prf1/Il2/H2-T24/H2-T10/H2-Q7/H2-Q4/H2-Q2/H2-Q1/H2-Ob/H2-Oa/H2-DMb1/H2-DMa/H2-K1/H2-Eb1/H2-D1/H2-Bl/H2-Ab1/H2-Aa/Gzmb/Cd86/Cd80/Cd28/Ctla4/H2-Q6/Gm11127
21	mmu04660	T cell receptor signaling pathway	34/1643	103/8916	0.00026535	0.00408134	Pik3cb/Vav3/Icos/Map3k14/Mapk3/Map2k1/Malt1/Vav2/Tnf/Cblb/Rasgrp1/Ppp3cb/Ppp3ca/Plcg1/Prkcq/Pdcd1/Pak1/Nras/Nfkbie/Nfatc3/Nck2/Grap2/Jun/Il2/Ifng/Fos/Csf2/Cd8b1/Cd8a/Cd4/Cd3e/Cd28/Ctla4/Card11
22	mmu04210	Apoptosis	42/1643	136/8916	0.000282251	0.00414395	Ern1/Pik3cb/Diablo/Pmaip1/Pidd1/Map3k14/Tuba8/Parp4/Mapk3/Map3k5/Map2k1/Parp3/Ctso/Trp53/Tnfrsf10b/Tnf/Ptpn13/Prf1/Nras/Bbc3/Lmna/Jun/Itpr3/Itpr2/Il3/Gzmb/Fos/Eif2ak3/Dffb/Ddit3/Ctsw/Ctsl/Ctsh/Ctsc/Casp6/Bid/Bcl2a1d/Bcl2a1b/Bcl2/Bax/Birc2/Actg1
23	mmu01240	Biosynthesis of cofactors	46/1643	154/8916	0.000345849	0.00485692	Lias/Nadsyn1/Rdh12/Mmab/Pank1/Coq2/Kynu/Gmppa/Qprt/Ppcdc/Mthfd2l/Nmnat1/Dhodh/Nme4/Ggcx/Ctps2/Nme6/Pmm1/Gphn/Mat2a/Shmt1/Ppox/Nqo1/Nme1/Nfs1/Rdh11/Alad/Gclm/Gclc/Ggh/Gch1/Fpgs/Fech/Dld/Dhfr/Cpox/Coq7/Bcat2/Ak4/Ak1/Adssl1/Mpi/Gusb/Rdh13/Mthfd1/Eprs
24	mmu04066	HIF-1 signaling pathway	36/1643	114/8916	0.000468019	0.00629876	Pik3cb/Cul2/Elob/Rps6kb2/Eno1b/Mapk3/Map2k1/Vegfa/Timp1/Plcg1/Serpine1/Pfkm/Pfkl/Nos3/Nos2/Pfkfb3/Ldha/Il6ra/Il6/Ifngr2/Ifng/Hmox1/Hk2/Hif1a/Gapdh/Eno2/Eno1/Egfr/Cdkn1b/Cdkn1a/Camk2b/Bcl2/Arnt/Aldoc/Aldoa/Angpt1
25	mmu04142	Lysosome	40/1643	131/8916	0.000503897	0.00639799	Cltb/Arsg/Npc2/Litaf/Abcb9/Hgsnat/Galns/Naglu/Atp6v0d2/Ctso/Psap/Lgmn/Naga/Man2b1/Lipa/Napsa/Hyal2/Gm2a/Galc/Dnase2a/Ctsw/Ctsl/Ctsh/Ctse/Ctsc/Clta/Cd68/Atp6v0c/Atp6v0a1/Asah1/Arsa/Ap4s1/Ap4m1/Ap3s1/Ap1m2/Gla/Atp6v0b/Laptm4b/Gusb/Ap1s2
26	mmu05322	Systemic lupus erythematosus	44/1643	148/8916	0.000515008	0.00639799	H2bu2/H2az2/H2bc4/Snrpd3/Macroh2a2/H4c2/H4f16/H2ac13/H2bc21/H2bc18/H2bc22/H2bc13/H2bc6/H2bc3/H2ac22/H4c18/H4c9/H4c6/H3c13/H3c6/C1s2/H2aj/Tnf/Ssb/Trim21/Snrpb/Ifng/H2ax/Hc/H3f3b/H3f3a/H2-Ob/H2-Oa/H2-DMb1/H2-DMa/H2-Eb1/H2-Ab1/H2-Aa/Cd86/Cd80/Cd28/C3/Actn1/H4c17
27	mmu04928	Parathyroid hormone synthesis; secretion and action	34/1643	108/8916	0.000707003	0.00810338	Slc9a3r1/Mapk3/Map2k1/Pde4d/Creb5/Vdr/Tnfsf11/Arrb2/Creb3l2/Pth/Plcb4/Plcb2/Pde4b/Nr4a2/Naca/Mef2d/Mef2c/Arhgef1/Itpr3/Itpr2/Gnai2/Gnai1/Gna13/Gata3/Fos/Egr1/Egfr/Creb3/Cdkn1a/Bcl2/Adcy7/Pde4c/Arrb1/Adcy3
28	mmu05310	Asthma	12/1643	25/8916	0.000708043	0.00810338	Tnf/Il3/Il13/H2-Ob/H2-Oa/H2-DMb1/H2-DMa/H2-Eb1/H2-Ab1/H2-Aa/Fcer1g/Fcer1a
29	mmu05417	Lipid and atherosclerosis	59/1643	216/8916	0.000746705	0.00810338	Ern1/Mib2/Pik3cb/Vav3/Ikbke/Ero1a/Mapk3/Map3k5/Map2k6/Map2k4/Tlr2/Xbp1/Vldlr/Vav2/Trp53/Tnfrsf10b/Tnf/Tlr6/Src/Ccl3/Rock2/Hspa1a/Ppp3cb/Ppp3ca/Plcg1/Plcb4/Plcb2/Nras/Nos3/Nfatc3/Ncf1/Ldlr/Lbp/Arhgef1/Jun/Jak2/Il6/Icam1/Hsp90aa1/Hspa2/Hspd1/Hspa8/Fos/Ptk2/Eif2ak3/Ddit3/Cyp1a1/Cyba/Casp6/Casp1/Camk2b/Calm1/Bid/Bcl2/Bax/Abcg1/Abca1/Olr1/Ticam1
30	mmu05235	PD-L1 expression and PD-1 checkpoint pathway in cancer	29/1643	88/8916	0.000752636	0.00810338	Pik3cb/Cd274/Rps6kb2/Batf3/Mapk3/Map2k6/Map2k1/Tlr2/Stat1/Rasgrp1/Ppp3cb/Ppp3ca/Plcg1/Prkcq/Pdcd1/Nras/Nfkbie/Nfatc3/Jun/Jak2/Ifngr2/Ifng/Hif1a/Fos/Egfr/Cd4/Cd3e/Cd28/Ticam1
31	mmu00670	One carbon pool by folate	10/1643	19/8916	0.000799873	0.00833416	Mthfd2l/Tyms/Aldh1l2/Shmt1/Mthfr/Gart/Dhfr/Mthfd1/Aldh1l1/Mthfsl
32	mmu00520	Amino sugar and nucleotide sugar metabolism	19/1643	50/8916	0.000887937	0.00885431	Gale/Cyb5r1/Chit1/Gmppa/Gnpnat1/Cyb5r2/Pmm1/Cyb5r4/Amdhd2/Cyb5rl/Uap1l1/Gmds/Renbp/Hk2/Gfpt1/Cmas/Mpi/Pgm3/Uap1
33	mmu05170	Human immunodeficiency virus 1 infection	64/1643	240/8916	0.000904619	0.00885431	Apobec3/Cul5/Pik3cb/Cul4b/Bst2/Elob/Gm8909/Trim5/H2-T-ps/Rps6kb2/Samhd1/Ccnb1/Mapk3/Map2k6/Map2k1/Tlr2/Traf5/Tnfrsf1b/Tnf/Tap1/Trim30d/Rnf7/Rac2/Ppp3cb/Ppp3ca/Plcg1/Pak1/Nras/Nfatc3/Jun/Itpr3/Itpr2/H2-T24/H2-T10/H2-Q7/H2-Q4/H2-Q2/H2-Q1/H2-K1/H2-D1/H2-Bl/Gngt2/Gng5/Gng2/Gnb5/Gnai2/Gnai1/Fos/Ptk2/Ddb1/Cxcr4/Cdc25c/Cd4/Cd3e/Ccnb2/Calm1/Bid/Bcl2/Bax/B2m/Ap1m2/H2-Q6/Ap1s2/Gm11127
34	mmu04672	Intestinal immune network for IgA production	17/1643	43/8916	0.000973803	0.00886753	Icos/Map3k14/Itgb7/Il6/Il2/H2-Ob/H2-Oa/H2-DMb1/H2-DMa/H2-Eb1/H2-Ab1/H2-Aa/Cxcr4/Cd86/Cd80/Cd28/Aicda
35	mmu04514	Cell adhesion molecules	49/1643	174/8916	0.000991364	0.00886753	Gm8909/H2-T-ps/Cd274/Nectin3/Pdcd1lg2/Icos/Itgb8/Cd226/Sdc1/Sell/Nectin2/Ptprm/Pecam1/Pdcd1/Neo1/Cd99l2/Itgb7/Itga6/Icam2/Icam1/H2-T24/H2-T10/H2-Q7/H2-Q4/H2-Q2/H2-Q1/H2-Ob/H2-Oa/H2-DMb1/H2-DMa/H2-K1/H2-Eb1/H2-D1/H2-Bl/H2-Ab1/H2-Aa/Cdh2/Cd8b1/Cd8a/Cd86/Cd80/Cd4/Cd28/Cd22/Cd2/Ctla4/H2-Q6/Gm11127/Tigit
36	mmu00051	Fructose and mannose metabolism	15/1643	36/8916	0.00101203	0.00886753	Gmppa/Tigar/Pmm1/Pfkfb4/Gmds/Sord/Pfkm/Pfkl/Pfkfb1/Pfkfb3/Khk/Hk2/Aldoc/Aldoa/Mpi
37	mmu05145	Toxoplasmosis	34/1643	110/8916	0.00101578	0.00886753	Irgm2/Pik3r5/Mapk3/Map2k6/Tlr2/Lamc1/Tnf/Stat1/Hspa1a/Nos2/Ldlr/Lamc2/Lamb3/Lama5/Jak2/Itga6/Igtp/Ifngr2/Ifng/Irgm1/Hspa2/Hspa8/H2-Ob/H2-Oa/H2-DMb1/H2-DMa/H2-Eb1/H2-Ab1/H2-Aa/Gnai2/Gnai1/Ciita/Bcl2/Birc2
38	mmu05163	Human cytomegalovirus infection	67/1643	256/8916	0.00118582	0.0100795	Pik3cb/Gm8909/H2-T-ps/Rps6kb2/Mapk3/Map2k6/Map2k1/Creb5/Vegfa/Trp53/Traf5/Tnf/Tap1/Creb3l2/Src/Ccl4/Ccl3/Rock2/Rac2/Ptger4/Ptger3/Ptger2/Ppp3cb/Ppp3ca/Plcb4/Plcb2/Nras/Nfatc3/Mdm2/Arhgef1/Itpr3/Itpr2/Itgb3/Il6ra/Il6/H2-T24/H2-T10/H2-Q7/H2-Q4/H2-Q2/H2-Q1/H2-K1/H2-D1/H2-Bl/Gngt2/Gng5/Gng2/Gnb5/Gnai2/Gnai1/Gna13/Ptk2/Egfr/E2f1/Creb3/Ccr1/Cxcr4/Cdkn1a/Cdk6/Calm1/Bid/Bax/B2m/Adcy7/H2-Q6/Adcy3/Gm11127
39	mmu00900	Terpenoid backbone biosynthesis	11/1643	23/8916	0.00122774	0.0101682	Pmvk/Pdss1/Idi2/Idi1/Hmgcs1/Rce1/Mvd/Mvk/Hmgcr/Acat2/Fdps
40	mmu04625	C-type lectin receptor signaling pathway	34/1643	112/8916	0.0014366	0.0116005	Il23a/Pik3cb/Clec7a/Ikbke/Map3k14/Mapk3/Malt1/Tnf/Cblb/Stat2/Stat1/Src/Ccl22/Ccl17/Rras/Ppp3cb/Ppp3ca/Pak1/Nras/Nfkb2/Nfatc3/Mdm2/Lsp1/Jun/Itpr3/Itpr2/Irf1/Il6/Il2/Fcer1g/Egr2/Casp1/Calm1/Bcl3
41	mmu04062	Chemokine signaling pathway	52/1643	192/8916	0.00183063	0.0144218	Dock2/Pard3/Pik3cb/Vav3/Pik3r5/Mapk3/Map2k1/Vav2/Tiam1/Arrb2/Stat2/Stat1/Src/Ccl9/Ccl6/Ccl4/Ccl3/Ccl27a/Ccl22/Ccl17/Rock2/Rasgrp2/Rac2/Plcg1/Plcb4/Plcb2/Prkcz/Pak1/Nras/Ncf1/Xcl1/Jak3/Jak2/Grk4/Gngt2/Gng5/Gng2/Gnb5/Gnai2/Gnai1/Fgr/Ptk2/Ccr8/Ccr7/Ccr4/Ccr1/Cxcr4/Cxcr3/Adcy7/Grk2/Arrb1/Adcy3
42	mmu04120	Ubiquitin mediated proteolysis	41/1643	145/8916	0.00227185	0.0171646	Nedd4l/Cul5/Herc3/Cul4b/Cul2/Cdc16/Rhobtb1/Anapc13/Trim37/Ube2c/Elob/Herc4/Ube2g1/Wwp2/Ube2w/Anapc11/Ube4b/Fzr1/Uba2/Skp2/Map3k1/Klhl9/Fbxo2/Ube2l3/Ube2m/Ubc/Cdc27/Cdc34/Cblb/Rnf7/Pml/Nedd4/Pias2/Mdm2/Mgrn1/Ube4a/Ubox5/Ddb1/Brca1/Birc2/Cdc20
43	mmu05132	Salmonella infection	65/1643	253/8916	0.00228507	0.0171646	Cyfip2/Pik3cb/Wasl/Cyth4/Gcc2/Dynll2/Tubb6/Myl12b/Dynlrb1/Ahnak/Ripk3/Dynll1/Rab9/Arpc3/Rhog/Tuba8/Exoc7/Pkn1/Flnb/Mapk3/Map2k6/Map2k4/Map2k1/Tlr2/Klc3/Vps18/Actr1b/Tubb5/Tubb4a/Tubb3/Tnfrsf10b/Tnf/Tlr6/Tcf7/Cyfip1/Rras/Rock2/Flna/Pik3c2a/Pak1/Naip5/Naip2/Myo6/Fyco1/Acbd3/Snx18/Lef1/Kpna4/Jun/Il6/Hsp90aa1/Gapdh/Fos/Casp4/Casp1/Bcl2/Bax/Arpc1b/Rhob/Arf6/Arf1/Birc2/Actg1/Nckap1l/Dynlt1a
44	mmu05165	Human papillomavirus infection	88/1643	362/8916	0.00260963	0.019157	Pard3/Atp6v0e2/Pik3cb/Gm8909/H2-T-ps/Atp6v1g1/Rps6kb2/Ikbke/Foxo1/Mpp5/Dlg3/Hdac1/Maml3/Itgb8/Bcap31/Slc9a3r1/Ppp2r5c/Mapk3/Map2k1/Atp6v0d2/Tbpl1/Creb5/Lamc1/Wnt3/Wnt10b/Vegfa/Trp53/Tnf/Thbs1/Tcf7/Itga10/Creb3l2/Stat2/Stat1/Spp1/Rbpj/Rbl2/Rbl1/Ptger4/Psmc1/Eif2ak2/Ppp2r3d/Ppp2cb/Prkcz/Nras/Mx1/Mdm2/Lfng/Lamc2/Lamb3/Lama5/Itgb7/Itgb3/Itga6/Itga3/Itga2/Irf1/Ifnar2/Ifnar1/H2-T24/H2-T10/H2-Q7/H2-Q4/H…
45	mmu05168	Herpes simplex virus 1 infection	108/1643	458/8916	0.00267794	0.0192216	Zfp773/Pik3cb/Zfp946/Zfp383/Zfp74/Zfp777/Zfp558/Bst2/Zfp442/Gm8909/H2-T-ps/Zfp991/Ikbke/Nxf1/Tnfsf14/Zfp950/Zfp456/Zfp667/Zfp69/Zfp948/Rsl1/Zfp866/Zfp354c/Zfp791/Zfp473/Zfp933/Zfp53/Tlr2/Zfp994/Zfp760/Oas1b/Zfp874a/Zfp867/Zfp709/Zfp825/Zfp599/Zfp961/Zfp868/Zfp939/Zfp420/Zfp940/Zfp790/Zfp418/Zfp954/Zfp97/Zfp94/Zfp9/Zfp51/Zfp40/Zfp30/Zfp26/Trp53/Traf5/Tnf/AU041133/Tap1/Zfp583/Zfp947/Zfp658/Stat2/St…
46	mmu05418	Fluid shear stress and atherosclerosis	41/1643	147/8916	0.00298975	0.0209932	Pik3cb/Mgst3/Map3k5/Map2k6/Map2k4/Vegfa/Trp53/Tnf/Sdc1/Src/Sumo3/Rac2/Prkcz/Pecam1/Pdgfb/Pdgfa/Sqstm1/Nos3/Nqo1/Ncf1/Mef2c/Klf2/Jun/Itgb3/Il1r2/Il1a/Ifng/Icam1/Hsp90aa1/Hmox1/Gsto1/Gpc1/Fos/Ptk2/Cyba/Ctsl/Cav1/Calm1/Bcl2/Actg1/Prkaa2
47	mmu05012	Parkinson disease	62/1643	247/8916	0.00501705	0.0338788	Ern1/Ndufv2/Ndufab1/Pink1/Ndufa5/Tubb6/Ube2g1/Atp5e/Ndufb7/Lrrk2/Uqcrh/Ndufa12/Ndufb9/Ndufa9/Ndufs5/Park7/Psmd8/Tuba8/Cox6b2/Psmb3/Psma6/Psma4/Map3k5/Psmc4/Klc3/Ndufb6/Xbp1/Vdac3/Uqcrc1/Uqcrq/Uchl1/Ube2l3/Ubc/Tubb5/Tubb4a/Tubb3/Trp53/Slc18a2/Psmc5/Psmc3/Psmc2/Psmc1/Psmb5/Plcg1/CYTB/Psmd7/Maoa/Itpr3/Itpr2/Gnal/Gnai2/Gnai1/Eif2ak3/Ddit3/Cox6c/Cox6a2/Camk2b/Calm1/Bax/Atp5g1/Atp5c1/Slc25a5
48	mmu00270	Cysteine and methionine metabolism	18/1643	53/8916	0.00503463	0.0338788	Mri1/Enoph1/Apip/Ahcy/Mpst/Phgdh/Mat2a/Srm/Ldha/Got1/Gclm/Gclc/Il4i1/Bcat2/Amd1/Gm4737/Cth/Adi1
49	mmu05135	Yersinia infection	37/1643	134/8916	0.00555793	0.036637	Pik3cb/Wasl/Vav3/Arpc3/Rhog/Skap2/Dock1/Pkn1/Git2/Mapk3/Map2k6/Map2k4/Map2k1/Fyb/Vav2/Tnf/Src/Rock2/Rac2/Plcg1/Pip5k1b/Pip5k1c/Nfatc3/Arhgef1/Jun/Il6/Il2/Fos/Ptk2/Cd8b1/Cd8a/Cd4/Casp1/Arpc1b/Arf6/Actg1/Ticam1
50	mmu04650	Natural killer cell mediated cytotoxicity	34/1643	121/8916	0.00572479	0.0369821	Ulbp1/Pik3cb/Vav3/Klrk1/Mapk3/Map2k1/Vav2/Tnfrsf10b/Tnf/Rac2/Ppp3cb/Ppp3ca/Plcg1/Prf1/Pak1/Nras/Cd244a/Klrd1/Klrc1/Klra7/Klra4/Klra1/Ifngr2/Ifng/Ifnar2/Ifnar1/Icam2/Icam1/H2-K1/H2-D1/Gzmb/Fcer1g/Csf2/Bid
51	mmu05140	Leishmaniasis	22/1643	70/8916	0.00595232	0.037698	Mapk3/Tlr2/Tnf/Stat1/Nos2/Ncf1/Marcksl1/Jun/Jak2/Il1a/Ifngr2/Ifng/H2-Ob/H2-Oa/H2-DMb1/H2-DMa/H2-Eb1/H2-Ab1/H2-Aa/Fos/Cyba/C3
52	mmu04921	Oxytocin signaling pathway	41/1643	153/8916	0.00641986	0.0398772	Gucy1b1/Pla2g4e/Ppp1r12b/Pik3r5/Pla2g4f/Mapk3/Map2k1/Src/Camkk2/Rock2/Rgs2/Ppp3cb/Ppp3ca/Plcb4/Plcb2/Nras/Nos3/Nfatc3/Mef2c/Jun/Itpr3/Itpr2/Gnai2/Gnai1/Fos/Egfr/Eef2k/Cdkn1a/Cd38/Camk4/Camk2b/Calm1/Cacnb3/Cacnb1/Cacna1d/Adcy7/Actg1/Prkag2/Prkab2/Prkaa2/Adcy3
53	mmu04070	Phosphatidylinositol signaling system	28/1643	96/8916	0.0066891	0.0401199	Ip6k2/Pik3cb/Mtmr3/Mtmr1/Cdipt/Dgkh/Dgkk/Ppip5k1/Dgki/Inpp4a/Ppip5k2/Mtmr6/Pip4p1/Plcg1/Plcd4/Plcd1/Plcb4/Plcb2/Pip5k1b/Pip5k1c/Pik3c2a/Itpr3/Itpr2/Inppl1/Dgka/Calm1/Impa2/Pip4k2b
54	mmu01230	Biosynthesis of amino acids	24/1643	79/8916	0.00670736	0.0401199	Gpt/Pycr2/Aldh18a1/Eno1b/Asns/Idh2/Phgdh/Mat2a/Pycr1/Shmt1/Rpia/Pfkm/Pfkl/Pcx/Got1/Gapdh/Eno2/Eno1/Bcat2/Aldoc/Aldoa/Asl/Gpt2/Cth
55	mmu04520	Adherens junction	22/1643	71/8916	0.00715882	0.0414909	Pard3/Wasl/Nectin3/Mapk3/Farp2/Vcl/Tjp1/Tgfbr2/Tcf7/Src/Sorbs1/Rac2/Nectin2/Ptprm/Ptprj/Afdn/Smad4/Lef1/Egfr/Actg1/Acp1/Actn1
56	mmu00230	Purine metabolism	37/1643	136/8916	0.00719348	0.0414909	Hddc3/Paics/Nudt2/Nme4/Nme6/Gucy1b1/Nudt5/Nt5c/Rrm2b/Pde7b/Pde10a/Papss2/Papss1/Impdh2/Pde4d/Pfas/Prune1/Entpd3/Rrm2/Enpp1/Pde9a/Pde8a/Pde4b/Pde1b/Nme1/Itpa/Hprt/Gart/Ak4/Ak1/Adssl1/Adk/Adcy7/Pde4c/Ampd2/Nt5c3/Adcy3
57	mmu04145	Phagosome	47/1643	182/8916	0.00780895	0.0442507	Atp6v0e2/Stx18/Tubb6/Gm8909/H2-T-ps/Atp6v1g1/Sec61b/Clec7a/Tuba8/Atp6v0d2/Tlr2/Tubb5/Tubb4a/Tubb3/Tlr6/Thbs1/Tap1/Sec22b/Ncf1/Itgb3/Itga2/H2-T24/H2-T10/H2-Q7/H2-Q4/H2-Q2/H2-Q1/H2-Ob/H2-Oa/H2-DMb1/H2-DMa/H2-K1/H2-Eb1/H2-D1/H2-Bl/H2-Ab1/H2-Aa/Cyba/Ctsl/C3/Atp6v0c/Atp6v0a1/Actg1/Atp6v0b/H2-Q6/Olr1/Gm11127
58	mmu04217	Necroptosis	45/1643	174/8916	0.00885449	0.0493103	Spata2l/H2az2/Chmp2a/Ppid/Zbp1/Ripk3/Macroh2a2/Pla2g4e/H2ac13/H2ac22/Pla2g4f/Rnf31/Spata2/Chmp1a/H2aj/Vdac3/Traf5/Tnfrsf10b/Tnf/Stat4/Stat2/Stat1/Eif2ak2/Sqstm1/Jak3/Jak2/Il1a/Ifngr2/Ifng/Ifnar2/Ifnar1/Hsp90aa1/Hmgb1/H2ax/Glud1/Casp1/Camk2b/Bid/Bcl2/Bax/Birc2/Slc25a5/Alox15/Pygb/Ticam1
