# Supplementary material for: Vitamin D constrains inflammation by modulating the expression of key genes on Chr17q12-21.1
Source: eLife. 2024 Apr 3;12:RP89270. doi: 10.7554/eLife.89270 (PMC10990493; doi:10.7554/eLife.89270)
Supplement: Figure 3—source data 3. [file elife-89270-fig3-data3.xlsx]

## Sheet: Tabelle1
#	ID	GeneRatio	BgRatio	pvalue	p.adjust	geneID
1	HALLMARK_MTORC1_SIGNALING	98/1153	200/4353	2.62e-12	1.31e-10	Hk2/Cyp51/Slc1a5/Tomm40/Slc2a3/Atp5g1/Fads1/Cacybp/Qdpr/Sqstm1/Lta4h/Fdxr/Ppa1/Pno1/Slc1a4/Txnrd1/Pfkl/Ccng1/Xbp1/Rrm2/Slc9a3r1/Lgmn/Wars/Glrx/Srd5a1/Hmgcr/Dhfr/Ero1a/Nufip1/Psmb5/Psmg1/Cdkn1a/Hspa9/Stard4/Fads2/Tm7sf2/Vldlr/Got1/Ddit3/Hprt/Hspd1/Niban1/Eprs/Sord/Bub1/Aurka/Slc7a11/Dapp1/Cth/Ak4/Psmc2/Abcf2/Mthfd2l/Uso1/Cct6a/Tes/Ung/Asns/Slc6a6/Bhlhe40/Adipor2/Cd9/Ctsc/Psmc4/Sytl2/Aldoa/Nupr1/Pl…
2	HALLMARK_IL2_STAT5_SIGNALING	77/1153	199/4353	7.86e-05	0.00143765	Ccnd2/Hk2/Slc1a5/Ccne1/Tiam1/Slc2a3/Aplp1/Odc1/Cd83/Etv4/Csf2/Ahr/Phlda1/Il13/Xbp1/F2rl2/Plpp1/Eef1akmt1/Tnfsf11/Cd86/Tnfrsf21/Twsg1/Gsto1/Ifitm3/Itih5/Ikzf2/Icos/Ctla4/Il1rl1/Il18r1/Il1r2/Rgs16/Uck2/Sell/Batf3/Irf6/Serpinc1/Rabgap1l/Itga6/Ahcy/Ncoa3/Gucy1b1/Ecm1/Wls/Tnfrsf1b/Spp1/Pus1/Anxa4/Lrig1/Bhlhe40/Emp1/Cyfip1/Fah/Il4ra/St3gal4/Snx14/Cish/Nfkbiz/Enpp1/Ptger2/Tgm2/Nop2/Fgl2/Cd79b/Tnfrsf18/S…
3	HALLMARK_CHOLESTEROL_HOMEOSTASIS	35/1153	74/4353	8.63e-05	0.00143765	Cyp51/Mvd/Stx5a/Lpl/Aldoc/Lgmn/Fdft1/Hmgcr/Srebf2/Tnfrsf12a/Stard4/Fads2/Tm7sf2/Pcyt2/Fasn/Gusb/Niban1/Hsd17b7/Acss2/Pmvk/Cd9/Ebp/Nsdhl/Ldlr/Trib3/Lss/Mvk/Atxn2/Lgals3/Gnai1/Idi1/Dhcr7/Fdps/Actg1/Hmgcs1
4	HALLMARK_G2M_CHECKPOINT	76/1153	199/4353	0.000144077	0.00180096	Chmp1a/Ube2c/Cdkn1b/Hmgn2/Lbr/Cdc20/Odc1/Nolc1/Hspa8/Fbxo5/Hmmr/Pttg1/Cdc27/Aurkb/Top2a/Hif1a/Rps6ka5/Fancc/Racgap1/Prmt5/Ndc80/Slc12a2/Incenp/Bard1/Uck2/Cenpf/Nek2/Odf2/Nusap1/Knl1/Cdc25b/Bub1/Tpx2/E2f1/Aurka/Rbl1/Ccna2/Rad23b/Kif2c/Stil/Sfpq/Stmn1/Cenpa/Cdc7/Ezh2/Plk1/Mki67/Dkc1/Sap30/Gins2/Cul5/Ccnb2/Kif23/Syncrip/Traip/Troap/Kif4/Smc4/Pml/Ss18/Tacc3/Cdkn3/Ttk/Tfdp1/Prc1/Hnrnpu/Exo1/H2az2/Cenp…
5	HALLMARK_MYC_TARGETS_V2	28/1153	58/4353	0.000283405	0.00283405	Hk2/Ppan/Utp20/Srm/Nolc1/Pes1/Rcl1/Nop16/Hspd1/Imp4/Sord/Dusp2/Nop56/Ndufaf4/Pus1/Ung/Aimp2/Prmt3/Mphosph10/Plk1/Nip7/Rrp12/Nop2/Phb/Mybbp1a/Wdr43/Gnl3/Grwd1
6	HALLMARK_INTERFERON_ALPHA_RESPONSE	40/1153	95/4353	0.00061063	0.00508858	Mov10/Cnp/Irf1/Wars/Epsti1/Ly6e/Eif2ak2/Trim26/Cd74/Ifitm3/Casp1/Sell/Nmi/Procr/Gbp2/Nub1/Herc6/Usp18/Il4ra/Trim21/Irf2/Mvb12a/Ifi30/Tent5a/Lgals3bp/Parp14/Tdrd7/Tap1/Ddx60/Txnip/Isg20/Ncoa7/Stat2/Bst2/Rnf31/Tmem140/Trim5/B2m/Psme2/C1s2
7	HALLMARK_MITOTIC_SPINDLE	73/1153	199/4353	0.00078263	0.00559021	Stk38l/Tiam1/Kptn/Mid1ip1/Bcr/Fbxo5/Fgd6/Dock2/Sptbn1/Dynll2/Tubd1/Cdc27/Myh10/Top2a/Nedd9/Cep72/Vcl/Itsn1/Racgap1/Ndc80/Lrpprc/Bin1/Incenp/Sac3d1/Smc3/Flnb/Farp1/Als2/Dst/Atg4b/Cenpf/Nek2/Nusap1/Bub1/Tpx2/Kif3b/Aurka/Ect2/Sass6/Pdlim5/Kif2c/Wasl/Plk1/Arfip2/Flna/Katnb1/Cep57/Ccnb2/Kif23/Ccdc88a/Cntrob/Kif4/Smc4/Arhgap5/Anln/Dlgap5/Plekhg2/Cep250/Ttk/Ranbp9/Prc1/Cep131/Pif1/Cdc42ep4/Arf6/Cenpe/Ez…
8	HALLMARK_APOPTOSIS	60/1153	161/4353	0.00145343	0.00908395	Ccnd2/Timp1/Bcap31/Cdkn1b/Ier3/Bax/Eno2/Bid/Hmox1/Cav1/Sqstm1/Brca1/Timp2/Fdxr/Irf1/Nefh/Top2a/Nedd9/Ank/Ptk2/App/Krt18/Cdkn1a/Tnfrsf12a/Satb1/Tnf/Pmaip1/Ddit3/Ifitm3/Il6/Smad7/Casp1/Cdc25b/Il1a/Cd2/Lef1/Casp6/Lmna/Cth/Hgf/Cd38/Diablo/Emp1/Pak1/Ebp/Gsr/Casp4/Prf1/Tap1/Gch1/Txnip/Dap/Isg20/Plcb2/Madd/Lgals3/Jun/Rhob/Mgmt/Retsat
9	HALLMARK_P53_PATHWAY	71/1153	199/4353	0.00217467	0.0120815	Ccnd2/Gm2a/Jag2/Ier3/Bax/Hmox1/Rad51c/Fdxr/Perp/Mdm2/Ccng1/Cyfip2/Upp1/Sdc1/Rhbdf2/Fos/Ccnk/Nol8/Ankra2/Plk2/Pmm1/Vdr/App/Cdkn1a/Polh/Rad9a/Dgka/Ddit3/Pidd1/Hspa4l/Pdgfa/Casp1/Tnni1/Rgs16/Coq8a/Ak1/Ralgds/Stom/Cd82/Pcna/Il1a/Procr/Zmat3/Slc7a11/Triap1/Aen/Nupr1/Fgf13/Ifi30/Mapkapk3/Ip6k2/Trib3/Krt17/Btg1/Plxnb2/Rps27l/Mxd4/Tap1/Zfp365/Sesn1/Txnip/Slc19a2/Phlda3/Gls2/Sfn/Jun/Retsat/Trp53/H2aj/Ei24…
10	HALLMARK_E2F_TARGETS	71/1153	200/4353	0.00252314	0.0126157	Tubb5/Spag5/Ccne1/Cdkn1b/Lbr/Pan2/Ranbp1/Cdc20/Rad51c/Cbx5/Brms1l/Nolc1/Brca1/Asf1a/Hmmr/Rad50/Pttg1/Shmt1/Smc6/Rrm2/Luc7l3/Aurkb/Top2a/Dek/Xrcc6/Racgap1/Cdkn1a/Smc3/Prdx4/Orc2/Bard1/Dut/Cdc25b/Pcna/Snrpb/Nop56/Aurka/Depdc1a/Nbn/Kif2c/Stmn1/Ppp1r8/Paics/Cit/Ung/Ezh2/Mcm7/Eed/Plk1/Mki67/Rbbp7/Ccnb2/Tipin/Syncrip/Kif4/Smc4/Melk/Tacc3/Dlgap5/Nme1/Cdkn3/Ncapd2/Nup205/Bub1b/Ubr7/Cenpe/H2ax/Kif18b/Nup1…
11	HALLMARK_INTERFERON_GAMMA_RESPONSE	69/1153	196/4353	0.00365888	0.0166313	Itgb7/Cd274/Irf1/Peli1/Upp1/Hif1a/Wars/Lats2/Epsti1/Ciita/Ly6e/Cd86/Ifnar2/Cdkn1a/Gzma/Eif2ak2/Trim26/Cd74/Jak2/Sectm1a/Ifitm3/Il6/Casp1/Stat1/Xcl1/Nmi/Zbp1/Samhd1/Ncoa3/Pde4b/Cd38/Gbp9/Herc6/Usp18/Klrk1/Il4ra/Trim21/Irf2/Ifi30/Psmb10/Casp4/Lgals3bp/Parp14/Tdrd7/P2ry14/Btg1/H2-Aa/Pml/Tap1/Icam1/Gch1/H2-DMa/Ddx60/Slamf7/Txnip/Isg20/Fgl2/Stat2/Xaf1/St8sia4/Bst2/Rnf31/H2-Eb1/B2m/Stat4/Vamp5/Nlrc5/Ps…
12	HALLMARK_MYC_TARGETS_V1	70/1153	200/4353	0.00404335	0.0168473	Cct3/Pwp1/Trim28/Eif4g2/Ranbp1/Rsl1d1/Cdc20/Srm/Prpf31/Vdac3/Odc1/Nolc1/C1qbp/Ddx21/Snrpd3/Psma6/Erh/Dek/Xrcc6/Tomm70a/Glo1/Mrps18b/Ap3s1/Txnl4a/Prdx4/Clns1a/Hprt/Tyms/Exosc7/Nop16/Hspd1/Orc2/Eprs/Dut/Eif3j1/Pcna/Nop56/Ccna2/Rad23b/Aimp2/Mcm7/Psmd8/Psmc4/Ndufab1/Psma4/Syncrip/Sf3b3/Rnps1/Apex1/Nme1/Tfdp1/Phb/Ube2l3/Psmd7/Hnrnpu/Snrpd2/Tardbp/Gnl3/Acp1/Hnrnpa1/Fbl/Pcbp1/Uba2/Impdh2/Ldha/Eif1ax/Rpl…
13	HALLMARK_ALLOGRAFT_REJECTION	69/1153	198/4353	0.00484326	0.0186279	Ccnd2/Il12rb1/Timp1/Il16/Il27ra/Gzmb/Brca1/Rars/Ccl4/Egfr/Il13/Nos2/Hif1a/Wars/Fyb/Hcls1/Cd86/Ifngr2/Ifnar2/Gzma/Cd4/H2-Oa/Tnf/Cd74/Jak2/Il6/Ccr1/Cd28/Il18rap/Stat1/Eif3j1/Il2/Cd2/Tlr2/Gbp2/Sit1/Fgr/Klrd1/Il4ra/Flna/Ccl22/Psmb10/Crtam/Ets1/Cd3e/Csk/Mrpl3/H2-Aa/Socs5/Prf1/Tap1/Icam1/Nme1/H2-DMa/Gcnt1/St8sia4/Inhba/H2-Ob/Tlr1/Cxcr3/Tlr6/Cd8b1/Bcl3/Cd8a/Ifng/B2m/Stat4/Cd80/Eif5a
14	HALLMARK_GLYCOLYSIS	69/1153	200/4353	0.00634394	0.0226569	Hk2/Angptl4/Ier3/Kif20a/Eno2/Homer1/Arpp19/Ppp2cb/Kdelr3/Rars/Plod1/Egfr/Stc2/Hmmr/Sdc1/Dld/Glrx/Ero1a/B4galt4/Vegfa/Pcx/Vldlr/Mxi1/Got1/Pfkfb1/Gusb/Ankzf1/Bpnt1/Aurka/Hax1/Casp6/Depdc1a/Cth/Ak4/Gale/Stmn1/Cenpa/Srd5a3/Gfpt1/Fkbp4/Psmc4/Aldoa/Phka2/Nsdhl/G6pdx/Sap30/Cog2/Glce/Mpi/Gclc/Plod2/Copb2/Gmppa/Pygb/Agl/Qsox1/Hdlbp/Tpst1/Gpc1/Tpbg/Chst12/Polr3k/Isg20/Pkp2/Cxcr4/Aldh7a1/Ldha/Eno1/B3gat3
