# Supplementary material for: Vitamin D constrains inflammation by modulating the expression of key genes on Chr17q12-21.1
Source: eLife. 2024 Apr 3;12:RP89270. doi: 10.7554/eLife.89270 (PMC10990493; doi:10.7554/eLife.89270)
Supplement: Figure 4—source data 1. [file elife-89270-fig4-data1.xlsx]

## Sheet: Tabelle1
#	ID	Description	GeneRatio	BgRatio	pvalue	p.adjust	geneID
1	mmu04060	Cytokine-cytokine receptor interaction	48/474	292/8916	1.31575e-12	3.90778e-10	Il23a/Tnfrsf13c/Il22/Ebi3/Tnfrsf19/Il20ra/Cxcr1/Tnfsf4/Tnfsf10/Tnfsf11/Tnfrsf9/Tnfrsf8/Cd27/Cd40/Tnf/Tgfb3/Ccl5/Ccl4/Ccl3/Prlr/Lta/Lifr/Lepr/Inha/Il9/Il3/Il2rg/Il2/Il18r1/Il1rn/Il1r2/Il1r1/Il13/Il12rb2/Il10/Ifngr1/Fasl/Csf2/Ccr7/Ccr5/Ccr2/Ccr1l1/Ccr1/Cxcr2/Bmp7/Iltifb/Acvr2a/Il1rl2
2	mmu05321	Inflammatory bowel disease	18/474	62/8916	1.75131e-09	2.6007e-07	Il23a/Tbx21/Il22/Tnf/Tlr4/Tgfb3/Rorc/Maf/Il2rg/Il2/Il18r1/Il13/Il12rb2/Il10/Ifngr1/H2-DMb2/H2-Eb1/Iltifb
3	mmu04061	Viral protein interaction with cytokine and cytokine receptor	18/474	95/8916	2.0494e-06	0.000125668	Il20ra/Cxcr1/Tnfsf10/Tnf/Ccl5/Ccl4/Ccl3/Lta/Il2rg/Il2/Il18r1/Il10/Ccr7/Ccr5/Ccr2/Ccr1l1/Ccr1/Cxcr2
4	mmu04010	MAPK signaling pathway	36/474	294/8916	2.11176e-06	0.000125668	Rapgef2/Rps6ka5/Dusp3/Flnc/Dusp6/Cacna2d4/Dusp4/Flnb/Map3k7/Map3k2/Gadd45g/Tnf/Rasa1/Tgfb3/Rras/Pla2g4a/Prkcb/Prkca/Pdgfa/Nfkb2/Gadd45b/Myc/Met/Il1r1/Hspa2/Nr4a1/Fos/Fasl/Ereg/Epha2/Efna5/Efna4/Ddit3/Cacnb3/Cacna1s/Areg
5	mmu04064	NF-kappa B signaling pathway	19/474	105/8916	2.20767e-06	0.000125668	Tnfrsf13c/Map3k7/Gadd45g/Plcg2/Tnfsf11/Cd40/Tnfaip3/Tnf/Tlr4/Ccl4/Ptgs2/Prkcb/Nfkb2/Gadd45b/Lta/Il1r1/Bcl2l1/Bcl2a1d/Bcl2a1b
6	mmu05140	Leishmaniasis	15/474	70/8916	2.95436e-06	0.000125668	Map3k7/Tnf/Tlr4/Tgfb3/Ptgs2/Prkcb/Ncf1/Marcksl1/Jak2/Itga4/Il10/Ifngr1/H2-DMb2/H2-Eb1/Fos
7	mmu05146	Amoebiasis	19/474	107/8916	2.96188e-06	0.000125668	Lamc3/Rab7b/Tnf/Tlr4/Tgfb3/Serpinb6a/Serpinb6b/Plcb1/Prkcb/Prkca/Pik3ca/Il1r2/Il1r1/Il10/Gna15/Fn1/Csf2/Cd1d1/Actn1
8	mmu05310	Asthma	8/474	25/8916	2.914e-05	0.00108182	Cd40/Tnf/Il9/Il3/Il13/Il10/H2-DMb2/H2-Eb1
9	mmu05145	Toxoplasmosis	17/474	110/8916	6.34117e-05	0.00209258	Pik3r5/Pik3cg/Map3k7/Lamc3/Cd40/Tnf/Tlr4/Tgfb3/Jak2/Il10/Ifngr1/Hspa2/H2-DMb2/H2-Eb1/Ccr5/Bcl2l1/Pik3r6
10	mmu04151	PI3K-Akt signaling pathway	37/474	359/8916	7.63493e-05	0.00226757	Pik3ap1/Pik3r5/Pik3cg/Lamc3/Ppp2r3a/Tlr4/Creb3l2/Spp1/Sgk1/Rxra/Rbl2/Pten/Prlr/Prkca/Pik3ca/Pdgfa/Myc/Met/Jak2/Itga4/Itga2b/Il3/Il2rg/Il2/Nr4a1/Fn1/Fasl/F2r/Ereg/Epha2/Efna5/Efna4/Bcl2l11/Bcl2l1/Areg/Pik3r6/Itga9
11	mmu04360	Axon guidance	23/474	181/8916	8.48858e-05	0.00229192	Pard6g/Plxnc1/Ablim3/Srgap3/Plcg2/Ablim2/Ablim1/Rasa1/Src/Sema3f/Sema3e/Sema3c/Sema3b/Rras/Lrrc4/Prkca/Pik3ca/Met/Plxnb3/Epha2/Efna5/Efna4/Bmp7
12	mmu05202	Transcriptional misregulation in cancer	26/474	223/8916	0.000128112	0.00317077	Dusp6/Nupr1/Fut8/Gadd45g/Zbtb16/Wt1/Cd40/Rxra/Rel/Etv4/Pdgfa/Nr4a3/Gadd45b/Myc/Met/Maf/Lmo2/Il3/Il1r2/Gzmb/Fli1/Ddit3/Csf2/Bcl2l1/Bcl2a1d/Bcl2a1b
13	mmu04015	Rap1 signaling pathway	25/474	214/8916	0.000166833	0.00380649	Pard6g/Rapgef2/Tln2/Rapgef4/Sipa1l2/Fyb/Tiam1/Src/Rras/Plcb1/Prkcb/Prkca/Pik3ca/Pdgfa/Met/Itgal/Itga2b/Id1/F2r/Evl/Epha2/Efna5/Efna4/Adora2b/Adora2a
14	mmu05323	Rheumatoid arthritis	14/474	87/8916	0.00017943	0.00380649	Il23a/Tnfsf11/Tnf/Tlr4/Tgfb3/Ccl5/Ccl3/Itgal/H2-DMb2/H2-Eb1/Fos/Ctsl/Csf2/Ctla4
15	mmu04630	JAK-STAT signaling pathway	21/474	168/8916	0.000216088	0.00427854	Il23a/Il22/Il20ra/Prlr/Pik3ca/Pdgfa/Myc/Lifr/Lepr/Jak2/Il9/Il3/Il2rg/Il2/Il13/Il12rb2/Il10/Ifngr1/Csf2/Bcl2l1/Iltifb
16	mmu05166	Human T-cell leukemia virus 1 infection	27/474	247/8916	0.000279482	0.00518115	Tnfrsf13c/Tln2/Ets1/Zfp36/Cd40/Tnf/Tgfb3/Creb3l2/Pten/Pik3ca/Nfkb2/Myc/Mmp7/Lta/Itgal/Il2rg/Il2/Il1r2/Il1r1/H2-T24/H2-T22/H2-T10/H2-DMb2/H2-Eb1/Fos/Csf2/Bcl2l1
17	mmu04210	Apoptosis	18/474	136/8916	0.000297138	0.00518115	Ctsf/Tuba8/Gadd45g/Tnfsf10/Tnf/Pik3ca/Gadd45b/Il3/Gzmb/Fos/Fasl/Ddit3/Ctsl/Casp6/Bcl2l11/Bcl2l1/Bcl2a1d/Bcl2a1b
18	mmu04072	Phospholipase D signaling pathway	19/474	149/8916	0.000330687	0.00518115	Plpp3/Rapgef4/Dgkk/Pik3r5/Pik3cg/Plcg2/Cxcr1/Sphk1/Rras/Plcb1/Pla2g4a/Prkca/Pik3ca/Pdgfa/Gab2/F2r/Cxcr2/Dgkg/Pik3r6
19	mmu05142	Chagas disease	15/474	103/8916	0.000331454	0.00518115	Tnf/Tlr6/Tlr4/Tgfb3/Ccl5/Ccl3/Plcb1/Serpine1/Pik3ca/Il2/Il10/Ifngr1/Gna15/Fos/Fasl
20	mmu04659	Th17 cell differentiation	15/474	104/8916	0.00036885	0.00547742	Il23a/Tbx21/Il22/Rxra/Rorc/Nfkbie/Jak2/Il2rg/Il2/Il1r1/Ifngr1/H2-DMb2/H2-Eb1/Fos/Iltifb
21	mmu04020	Calcium signaling pathway	26/474	240/8916	0.000415428	0.00574063	P2rx5/Plcd3/Cysltr2/Cysltr1/Plcg2/Tbxa2r/Sphk1/Ryr3/Plcd4/Plcb1/Prkcb/Prkca/Pdgfa/Pde1a/P2rx7/Ntrk3/Met/Hrh2/Grpr/Gna15/F2r/Ednrb/Cckbr/Cacna1s/Adora2b/Adora2a
22	mmu05330	Allograft rejection	11/474	63/8916	0.000425232	0.00574063	Cd40/Tnf/Il2/Il10/H2-T24/H2-T22/H2-T10/H2-DMb2/H2-Eb1/Gzmb/Fasl
23	mmu04062	Chemokine signaling pathway	22/474	192/8916	0.00053167	0.00672732	Pik3r5/Pik3cg/Plcg2/Cxcr1/Tiam1/Src/Ccl5/Ccl4/Ccl3/Plcb1/Prkcb/Pik3ca/Ncf1/Jak2/Itk/Ccr7/Ccr5/Ccr2/Ccr1l1/Ccr1/Cxcr2/Pik3r6
24	mmu05417	Lipid and atherosclerosis	24/474	218/8916	0.000543622	0.00672732	Irf7/Map3k7/Tnfsf10/Cd40/Tnf/Tlr6/Tlr4/Src/Ccl5/Ccl3/Rxra/Plcb1/Prkca/Pik3ca/Ncf1/Jak2/Hspa2/Fos/Fasl/Ddit3/Casp6/Casp1/Bcl2l1/Abca1
25	mmu04658	Th1 and Th2 cell differentiation	13/474	88/8916	0.000709927	0.00843393	Tbx21/Notch2/Nfkbie/Maf/Jak2/Il2rg/Il2/Il13/Il12rb2/Ifngr1/H2-DMb2/H2-Eb1/Fos
26	mmu05167	Kaposi sarcoma-associated herpesvirus infection	24/474	225/8916	0.000855929	0.00925613	Cd200r1/Irf7/Pik3r5/Pik3cg/Cd200r4/Plcg2/Zfp36/Src/Ptgs2/Eif2ak2/Pik3ca/Myc/Jak2/Ifngr1/H2-T24/H2-T22/H2-T10/Fos/Csf2/Ccr5/Ccr1l1/Ccr1/Pik3r6/Atg14
27	mmu01521	EGFR tyrosine kinase inhibitor resistance	12/474	79/8916	0.000876189	0.00925613	Axl/Plcg2/Src/Pten/Prkcb/Prkca/Pik3ca/Pdgfa/Met/Jak2/Bcl2l11/Bcl2l1
28	mmu05320	Autoimmune thyroid disease	12/474	79/8916	0.000876189	0.00925613	Cd40/Tg/Il2/Il10/H2-T24/H2-T22/H2-T10/H2-DMb2/H2-Eb1/Gzmb/Fasl/Ctla4
29	mmu04514	Cell adhesion molecules	20/474	174/8916	0.000903798	0.00925613	Vsir/Pdcd1lg2/Icos/Cd226/Cd40/Nlgn2/Ptprm/Lrrc4/Pecam1/Itgal/Itga4/H2-T24/H2-T22/H2-T10/H2-DMb2/H2-Eb1/Cdh2/Ctla4/Itga9/Tigit
30	mmu04666	Fc gamma R-mediated phagocytosis	13/474	92/8916	0.00108791	0.0107704	Plpp3/Dock1/Plcg2/Gsn/Sphk1/Scin/Pla2g4a/Prkcb/Prkca/Pik3ca/Ncf1/Marcksl1/Gab2
31	mmu05169	Epstein-Barr virus infection	24/474	231/8916	0.00123744	0.0118554	Irf7/Map3k7/Oas3/Gadd45g/Plcg2/Cd40/Tnfaip3/Tnf/Entpd3/Eif2ak2/Pik3ca/Nfkbie/Nfkb2/Gadd45b/Myc/Itgal/H2-T24/H2-T22/H2-T10/H2-DMb2/H2-Eb1/Entpd1/Bcl2l11/Isg15
32	mmu04672	Intestinal immune network for IgA production	8/474	43/8916	0.00167965	0.0155893	Tnfrsf13c/Icos/Cd40/Itga4/Il2/Il10/H2-DMb2/H2-Eb1
33	mmu04611	Platelet activation	15/474	124/8916	0.0023276	0.020567	Fgg/P2ry12/Tln2/Pik3r5/Pik3cg/Plcg2/Tbxa2r/Src/Ptgs1/Plcb1/Pla2g4a/Pik3ca/Itga2b/F2r/Pik3r6
34	mmu04620	Toll-like receptor signaling pathway	13/474	100/8916	0.00235447	0.020567	Irf7/Map3k7/Cd40/Tnf/Tlr6/Tlr4/Tlr1/Spp1/Ccl5/Ccl4/Ccl3/Pik3ca/Fos
35	mmu04392	Hippo signaling pathway - multiple species	6/474	27/8916	0.00248778	0.0211106	Lats2/Fat4/Limd1/Rassf2/Wwc1/Ajuba
36	mmu05144	Malaria	9/474	57/8916	0.00289104	0.0238511	Gypc/Cd40/Tnf/Tlr4/Tgfb3/Pecam1/Met/Itgal/Il10
37	mmu04940	Type I diabetes mellitus	10/474	70/8916	0.00367576	0.0295055	Tnf/Lta/Il2/H2-T24/H2-T22/H2-T10/H2-DMb2/H2-Eb1/Gzmb/Fasl
38	mmu04068	FoxO signaling pathway	15/474	131/8916	0.00396633	0.0297665	Setd7/Foxo4/Gadd45g/Tnfsf10/Tgfb3/Plk2/Sgk1/Rbl2/Pten/Pik3ca/Gadd45b/Klf2/Il10/Fasl/Bcl2l11
39	mmu04640	Hematopoietic cell lineage	12/474	94/8916	0.00397592	0.0297665	Tnf/Dntt/Itga4/Itga2b/Il3/Il1r2/Il1r1/H2-DMb2/H2-Eb1/Csf2/Cd9/Cd1d1
40	mmu05143	African trypanosomiasis	7/474	39/8916	0.00400896	0.0297665	Tnf/Plcb1/Prkcb/Prkca/Il10/Fasl/F2rl1
41	mmu04115	p53 signaling pathway	10/474	72/8916	0.00452031	0.0327447	Sesn3/Aifm2/Rprm/Perp/Gadd45g/Serpinb5/Pten/Serpine1/Gadd45b/Bcl2l1
42	mmu05135	Yersinia infection	15/474	134/8916	0.00491099	0.0339957	Mefv/Dock1/Map3k7/Fyb/Tnf/Tlr4/Wipf1/Src/Pik3ca/Itga4/Il2/Il10/Fos/Fn1/Casp1
43	mmu05418	Fluid shear stress and atherosclerosis	16/474	147/8916	0.00492194	0.0339957	Map3k7/Tnf/Src/Pik3ca/Pecam1/Pdgfa/Ncf1/Mef2a/Klf2/Itga2b/Il1r2/Il1r1/Fos/Ctsl/Acvr2a/Gstt3
44	mmu00533	Glycosaminoglycan biosynthesis - keratan sulfate	4/474	14/8916	0.00515208	0.0347765	B4galt4/Chst2/B3gnt2/Fut8
45	mmu05332	Graft-versus-host disease	9/474	63/8916	0.00574152	0.037894	Tnf/Il2/H2-T24/H2-T22/H2-T10/H2-DMb2/H2-Eb1/Gzmb/Fasl
46	mmu04014	Ras signaling pathway	22/474	232/8916	0.00593225	0.0383017	Pla2g12a/Foxo4/Rasa4/Ets1/Plcg2/Tiam1/Rasa1/Rras/Rel/Rasa3/Pla2g4a/Prkcb/Prkca/Pik3ca/Pdgfa/Met/Gab2/Fasl/Epha2/Efna5/Efna4/Bcl2l1
47	mmu04933	AGE-RAGE signaling pathway in diabetic complications	12/474	101/8916	0.00710281	0.0448837	Plcd3/Plcg2/Tnf/Tgfb3/Plcd4/Plcb1/Serpine1/Prkcb/Prkca/Pik3ca/Jak2/Fn1
48	mmu04664	Fc epsilon RI signaling pathway	9/474	66/8916	0.00780496	0.0479268	Plcg2/Tnf/Pla2g4a/Prkca/Pik3ca/Il3/Il13/Gab2/Csf2
49	mmu04380	Osteoclast differentiation	14/474	128/8916	0.00790712	0.0479268	Map3k7/Plcg2/Tnfsf11/Tnf/Pik3ca/Nfkb2/Ncf1/Il1r1/Ifngr1/Lilrb4a/Gab2/Fosl2/Fosb/Fos
