# Supplementary material for: Vitamin D constrains inflammation by modulating the expression of key genes on Chr17q12-21.1
Source: eLife. 2024 Apr 3;12:RP89270. doi: 10.7554/eLife.89270 (PMC10990493; doi:10.7554/eLife.89270)
Supplement: Figure 4—source data 2. [file elife-89270-fig4-data2.xlsx]

## Sheet: Tabelle1
#	ID	setSize	enrichmentScore	NES	pvalue	p.adjust	rank	leading_edge	core_enrichment
1	HALLMARK_INTERFERON_ALPHA_RESPONSE	87	-0.602716	-1.9372	1.84606e-05	0.000923028	1732	tags=43%; list=13%; signal=37%	Epsti1/Psme1/Trim25/Psme2/Wars/Psmb8/Lap3/Ifih1/Ube2l6/Csf1/Dhx58/Plscr1/Psmb9/Herc6/Ccrl2/Irf7/Casp1/Gmpr/Bst2/Lgals3bp/Eif2ak2/Oasl1/Mx2/Ncoa7/Cmpk2/Cd74/Samd9l/Ifitm2/Isg15/Usp18/Ifitm1/Procr/Ddx60/Parp12/C1s2/Ifitm3/Ifi44
2	HALLMARK_MYC_TARGETS_V2	57	-0.565449	-1.7004	0.00194828	0.0460368	4062	tags=72%; list=30%; signal=51%	Hspe1/Ndufaf4/Farsa/Wdr43/Ung/Aimp2/Rabepk/Srm/Nip7/Mphosph10/Tcof1/Plk4/Exosc5/Nop2/Gnl3/Plk1/Tbrg4/Phb/Mrto4/Supv3l1/Pus1/Slc19a1/Nop16/Grwd1/Noc4l/Bysl/Pa2g4/Tmem97/Prmt3/Nolc1/Nop56/Ipo4/Hspd1/Mybbp1a/Ppan/Pprc1/Rrp9/Myc/Slc29a2/Hk2/Map3k6
3	HALLMARK_IL2_STAT5_SIGNALING	197	-0.420765	-1.50212	0.00276221	0.0460368	1644	tags=27%; list=12%; signal=24%	Prnp/Csf1/Ccnd2/Selp/Ccnd3/Map6/Plscr1/Twsg1/Nrp1/Plpp1/Itih5/Anxa4/Syngr2/Tnfrsf9/Rabgap1l/Myc/Slc29a2/Ikzf2/Lrig1/Maff/S100a1/Hk2/Myo1e/Furin/Tnfrsf21/Batf3/Bcl2l1/Cd83/Serpinb6a/Tnfsf10/Gata1/Gucy1b1/Gadd45b/Il13/Ikzf4/Coch/Car2/Etv4/Drc1/Bhlhe40/Il18r1/Plagl1/Abcb1a/Spp1/Capn3/Ifitm3/Scn9a/Csf2/Tnfsf11/Spry4/Penk/Nt5e/Tlr7
