# Supplementary material for: Vitamin D constrains inflammation by modulating the expression of key genes on Chr17q12-21.1
Source: eLife. 2024 Apr 3;12:RP89270. doi: 10.7554/eLife.89270 (PMC10990493; doi:10.7554/eLife.89270)
Supplement: Figure 4—source data 3. [file elife-89270-fig4-data3.xlsx]

## Sheet: Tabelle1
ID	Description	GeneRatio	BgRatio	pvalue	p.adjust	geneID
GO:0006954	inflammatory response	52/537	450/12655	3.73459e-11	8.48865e-08	Ccl3/Slamf1/Ncf1/Il10/Cd40/Adora2b/Il13/Havcr2/Pik3cg/F2rl1/Tnfsf11/Ednrb/Mefv/Cd200/Pla2g7/Tnf/Lta/Il23a/Ccr1/Il18r1/Il1r1/Il1r2/Cxcr2/Fn1/Il2/Casp6/Smpdl3b/Bst1/Usp18/Nupr1/Nt5e/Ptgs2/Chst2/Dagla/Lrrk2/Serpine1/Tlr4/Ankrd42/Stab1/Tlr1/Ltb4r1/Ptgs1/F2r/Pla2g4a/Sphk1/Ccr1l1/Mas1/Mfhas1/Il1rl2/Il22/Ccr5/Pglyrp2
GO:0006935	chemotaxis	45/537	360/12655	6.24692e-11	8.48865e-08	Wnt3/Lhx2/Ccl3/Bmp7/Met/Slamf1/Etv4/Pik3cg/Myh10/Lgmn/F2rl1/Tnfsf11/Ednrb/Pla2g7/Slc12a2/Il23a/Ccr1/Nrp2/Cxcr2/Fn1/Efna4/Nr4a3/Sema3c/Bst1/Spp1/Plxnb3/Ptprm/Sema3f/Ripor2/P2ry12/Serpine1/Itga9/Megf8/Flrt2/Cxcr1/Lgr4/Lgals3/Gpr183/B3gnt2/Lrtm2/Sema3b/Sema3e/Ccr1l1/Plxnc1/Ccr5
GO:0007186	G protein-coupled receptor signaling pathway	45/537	363/12655	8.26146e-11	8.48865e-08	Ccl3/Adgre1/Met/Vipr2/Adora2b/Plek/Pik3cg/F2rl1/Ednrb/Dgkg/Grp/Slc12a2/Ccr1/Cxcr2/Car2/Src/Il2/Ereg/Areg/Cckbr/Grpr/Acpp/Ramp1/Gna15/Hrh2/Dagla/P2ry12/Plcl1/Gpr34/Ramp3/Penk/Pik3r6/Ltb4r1/Entpd1/F2r/Cxcr1/Lgr4/Plcb1/Gpr183/Olfr60/Ccr1l1/Mas1/Gm5127/Ccr5/Kctd12
GO:0042330	taxis	45/537	363/12655	8.26146e-11	8.48865e-08	Wnt3/Lhx2/Ccl3/Bmp7/Met/Slamf1/Etv4/Pik3cg/Myh10/Lgmn/F2rl1/Tnfsf11/Ednrb/Pla2g7/Slc12a2/Il23a/Ccr1/Nrp2/Cxcr2/Fn1/Efna4/Nr4a3/Sema3c/Bst1/Spp1/Plxnb3/Ptprm/Sema3f/Ripor2/P2ry12/Serpine1/Itga9/Megf8/Flrt2/Cxcr1/Lgr4/Lgals3/Gpr183/B3gnt2/Lrtm2/Sema3b/Sema3e/Ccr1l1/Plxnc1/Ccr5
GO:0031347	regulation of defense response	47/537	422/12655	1.185e-09	9.74067e-07	Ccl3/Rab34/Il10/Adora2b/Il13/Havcr2/Pik3cg/Coch/F2rl1/Tnfsf11/Ednrb/Mefv/Cd200/Tnf/Lta/Il23a/Ccr1/Il1r1/Il1r2/Samhd1/Il2/Smpdl3b/Bst1/Ereg/Usp18/Nupr1/Cckbr/Nt5e/Ptgs2/Cd226/Dagla/Lrrk2/Serpine1/Tlr4/Fgl2/Ankrd42/Ifi209/Penk/Pik3r6/Pla2g4a/Sphk1/Mas1/Mfhas1/Il1rl2/Il22/Ccr5/Pglyrp2
GO:0050727	regulation of inflammatory response	33/537	253/12655	8.35488e-09	5.72309e-06	Ccl3/Il10/Adora2b/Il13/Pik3cg/Tnfsf11/Ednrb/Mefv/Cd200/Tnf/Lta/Il1r1/Il1r2/Il2/Smpdl3b/Bst1/Usp18/Nupr1/Nt5e/Ptgs2/Dagla/Lrrk2/Serpine1/Tlr4/Ankrd42/Pla2g4a/Sphk1/Mas1/Mfhas1/Il1rl2/Il22/Ccr5/Pglyrp2
GO:0042742	defense response to bacterium	22/537	124/12655	1.02677e-08	6.0286e-06	Rab34/Ncf1/Il10/Gsdma/Mmp7/Havcr2/Coch/F2rl1/Tnf/Lta/Il23a/Gbp3/Gbp2/Plac8/Isg15/Colec12/Serpine1/Tlr4/Gbp2b/Stab1/Iigp1/Pglyrp2
GO:0045087	innate immune response	46/537	452/12655	3.06204e-08	1.53398e-05	Ccl3/Slamf1/Cd40/Havcr2/Coch/F2rl1/Mefv/Il23a/Ifitm1/Ifitm3/Ccr1/Samhd1/Src/Alpk1/Cd1d1/Gbp3/Gbp2/Smpdl3b/Ereg/Oas3/Fgg/Cd226/Ifit1/Isg15/Prdm1/Slamf7/C1s1/Tlr4/Gbp2b/Ifi209/Tlr1/Pik3r6/Lgr4/Lgals3/Rab7b/Iigp1/C1ra/Ifitm6/H2-Eb1/Ifitm2/Mfhas1/Il1rl2/Tgtp1/C1s2/Trim34b/Trim43a
GO:0097529	myeloid leukocyte migration	22/537	132/12655	3.35908e-08	1.53398e-05	Ccl3/Slamf1/Lgmn/Tnfsf11/Ednrb/Cd200/Pla2g7/Il23a/Ccr1/Il1r1/Cxcr2/Bst1/Spp1/Cd9/Ripor2/P2ry12/Serpine1/Itga9/Cxcr1/Lgals3/Plcb1/Ccr1l1
GO:0035456	response to interferon-beta	12/537	40/12655	5.67654e-08	2.33306e-05	Ifitm1/Ifitm3/Gbp3/Gbp2/Ifit1/Gbp2b/Xaf1/Ifi209/Iigp1/Ifitm6/Ifitm2/Tgtp1
GO:0050865	regulation of cell activation	46/537	463/12655	6.34025e-08	2.36895e-05	Tbx21/Slamf1/Il10/Cd40/Ikzf3/Adora2b/Plek/Il13/Havcr2/F2rl1/Tnfsf11/Cd200/Tnf/Il23a/Ctla4/Il2/Cd1d1/Rorc/Lmo4/Nr4a3/Bst1/Cd9/Clec2i/Sfrp1/Fgg/Cd226/Ripor2/Lrrk2/Prdm1/Slamf7/Tlr4/Fgl2/Timd2/Pik3r6/Lgals3/Gpr183/Zfp608/Lgals7/Pla2g4a/Sphk1/Zbtb16/Tnfrsf13c/Mfhas1/Il1rl2/Capn3/Pglyrp2
GO:0032103	positive regulation of response to external stimulus	33/537	283/12655	1.30022e-07	4.45324e-05	Ccl3/Rab34/Met/Slamf1/Adora2b/Havcr2/Pik3cg/Coch/Lgmn/F2rl1/Tnfsf11/Pla2g7/Tnf/Lta/Il23a/Ccr1/Cxcr2/Fn1/Ereg/Nupr1/Ptgs2/Cd226/Ripor2/Lrrk2/P2ry12/Serpine1/Tlr4/Ankrd42/Ifi209/Megf8/Pla2g4a/Ccr1l1/Ccr5
GO:0050900	leukocyte migration	29/537	232/12655	1.72795e-07	5.46298e-05	Ccl3/Tbx21/Slamf1/Lgmn/F2rl1/Tnfsf11/Ednrb/Cd200/Pla2g7/Tnf/Slc12a2/Il23a/Ccr1/Il1r1/Cxcr2/Itga4/Bst1/Spp1/Cd9/Ripor2/P2ry12/Serpine1/Gcnt1/Itga9/Cxcr1/Lgals3/Plcb1/Gpr183/Ccr1l1
GO:0001819	positive regulation of cytokine production	35/537	326/12655	4.09867e-07	0.000120325	Ccl3/Slamf1/Il10/Cd40/Adora2b/Csf2/Il13/Havcr2/Il9/F2rl1/Cd200/Tnf/Lta/Il23a/Il18r1/Il1r1/Src/Il2/Cd1d1/Nr4a3/Ereg/Pou2af1/Ptgs2/Cd226/Serpine1/Tlr4/Ankrd42/Tlr1/F2r/Plcb1/Rab7b/Sphk1/Tnfrsf13c/Il1rl2/Ccr5
GO:0034330	cell junction organization	45/537	483/12655	5.60783e-07	0.00014547	Clstn3/Il10/Ptprk/Grhl1/Myh10/Lgmn/Tgfb3/F2rl1/Ajuba/Cdh2/Tnf/Myo5b/Nrp2/Fn1/Obsl1/Cacna1s/Src/Grip2/Cd9/Lrfn1/Ophn1/Arhgap6/Vstm5/Rims3/Myo6/Igsf9b/Sema3f/Filip1/Tpbg/Pdzrn3/Pcdh17/Lrrk2/Limch1/Sdk2/Synpo/Shroom2/Flrt2/F2r/Rapgef4/C1ql3/Lrrc4/Dsp/Lrtm2/Palld/Sema3e
GO:0030855	epithelial cell differentiation	38/537	375/12655	5.66308e-07	0.00014547	Prlr/Bmp7/Met/Stc1/Wt1/Etv4/Grhl1/F2rl1/Vdr/Krt6b/Clic5/Xdh/Cdh2/Tnf/Frzb/Src/Mycl/Enam/Ophn1/Ptgs2/Myo6/Hrh2/Krt17/Ripor2/Serpine1/Prdm1/Abcb1a/Id1/Plaur/Fat4/Ptgs1/Arid4a/Dact2/Dsp/Klf2/Palld/Foxb1/Tmem100
GO:0002694	regulation of leukocyte activation	41/537	429/12655	9.44959e-07	0.000218005	Tbx21/Slamf1/Il10/Cd40/Ikzf3/Adora2b/Il13/Havcr2/F2rl1/Tnfsf11/Cd200/Tnf/Il23a/Ctla4/Il2/Cd1d1/Rorc/Nr4a3/Bst1/Clec2i/Sfrp1/Cd226/Ripor2/Lrrk2/Prdm1/Slamf7/Tlr4/Fgl2/Timd2/Pik3r6/Lgals3/Gpr183/Zfp608/Lgals7/Pla2g4a/Sphk1/Zbtb16/Tnfrsf13c/Mfhas1/Il1rl2/Pglyrp2
GO:0032649	regulation of interferon-gamma production	16/537	90/12655	1.03152e-06	0.000218005	Slamf1/Il10/Havcr2/Tnf/Lta/Il23a/Il18r1/Il1r1/Il2/Cd1d1/Cd226/Isg15/Tlr4/Lgals7/Tnfrsf13c/Pglyrp2
GO:0032675	regulation of interleukin-6 production	18/537	112/12655	1.03675e-06	0.000218005	Met/Slamf1/Il10/Adora2b/Havcr2/F2rl1/Cd200/Tnf/Ereg/Pou2af1/Tlr4/Tlr1/F2r/Rab7b/Klf2/Il1rl2/Ccr5/Muc16
GO:0032609	interferon-gamma production	17/537	101/12655	1.06085e-06	0.000218005	Slamf1/Il10/Havcr2/F2rl1/Tnf/Lta/Il23a/Il18r1/Il1r1/Il2/Cd1d1/Cd226/Isg15/Tlr4/Lgals7/Tnfrsf13c/Pglyrp2
GO:0050808	synapse organization	33/537	312/12655	1.23616e-06	0.000227272	Clstn3/Il10/Myh10/Lgmn/Cdh2/Tnf/Myo5b/Nrp2/Obsl1/Cacna1s/Grip2/Lrfn1/Ophn1/Vstm5/Rims3/Myo6/Igsf9b/Sema3f/Filip1/Tpbg/Pdzrn3/Pcdh17/Lrrk2/Sdk2/Synpo/Flrt2/F2r/Rapgef4/C1ql3/Lrrc4/Lrtm2/Palld/Sema3e
GO:0044057	regulation of system process	38/537	387/12655	1.23727e-06	0.000227272	Slc4a3/Stc1/Ncf1/Il10/Adora2b/F2rl1/Ednrb/Epas1/Tnf/Slc1a1/Src/Il2/Nr4a3/Grip2/Cckbr/Tmem38a/Ptgs2/Acpp/Inha/Fgg/Igsf9b/Hrh2/Lrrk2/Ormdl3/Tlr4/Abcb1a/Kcnd3/Ptgs1/Cmya5/F2r/Rapgef4/Arhgap42/Myh7/Dsp/Akap6/Sphk1/Tmem100/Spx
GO:0030595	leukocyte chemotaxis	20/537	137/12655	1.27184e-06	0.000227272	Ccl3/Slamf1/Lgmn/F2rl1/Tnfsf11/Ednrb/Pla2g7/Slc12a2/Il23a/Ccr1/Cxcr2/Bst1/Spp1/Ripor2/Serpine1/Itga9/Cxcr1/Lgals3/Gpr183/Ccr1l1
GO:0006936	muscle contraction	23/537	175/12655	1.36553e-06	0.000233847	Met/Stc1/Ncf1/Adora2b/Myh11/Smad5/Ednrb/Cacna1s/Tpm2/Grip2/Tmem38a/Ptgs2/Ormdl3/Kcnd3/Ptgs1/F2r/Arhgap42/Myh7/Dsp/Ryr3/Akap6/Sphk1/Spx
GO:0050920	regulation of chemotaxis	21/537	152/12655	1.73642e-06	0.000285467	Wnt3/Met/Slamf1/Lgmn/F2rl1/Pla2g7/Il23a/Ccr1/Cxcr2/Fn1/Sema3c/Bst1/Sema3f/Ripor2/P2ry12/Serpine1/Megf8/Gpr183/Sema3b/Sema3e/Ccr1l1
GO:0009617	response to bacterium	37/537	379/12655	1.96634e-06	0.000306617	Rab34/Prlr/Ncf1/Il10/Gsdma/Ikzf3/Mmp7/Havcr2/Coch/F2rl1/Ednrb/Gzma/Tnf/Lta/Il23a/Alpk1/Gbp3/Gbp2/Plac8/Adamts9/Usp18/Ptgs2/Ifit1/Isg15/Colec12/Serpine1/Prdm1/Tlr4/Gbp2b/Stab1/Tnip3/Tlr1/Penk/F2r/Iigp1/Tgtp1/Pglyrp2
GO:0007409	axonogenesis	33/537	319/12655	2.0247e-06	0.000306617	Wnt3/Lhx2/Crabp2/Bmp7/Etv4/Myh10/Cdh2/Myo5b/Nrp2/Fn1/Nr4a2/Itga4/Efna4/Nr4a3/Dab1/Sema3c/Kel/Plxnb3/Dixdc1/Ptprm/Sema3f/Nrn1/Shtn1/Megf8/Flrt2/Lgr4/B3gnt2/Lrtm2/Sema3b/Foxb1/Sema3e/Plxnc1/Ccr5
GO:0098742	cell-cell adhesion via plasma-membrane adhesion molecules	17/537	106/12655	2.12726e-06	0.000306617	Clstn3/Il10/Ajuba/Cdh2/Obsl1/Itga4/Dab1/Plxnb3/Ptprm/Igsf9b/Pcdh17/Sdk2/Epcam/Fat4/Lrrc4/Lgals7/Palld
GO:0007411	axon guidance	20/537	142/12655	2.25593e-06	0.000306617	Wnt3/Lhx2/Bmp7/Etv4/Myh10/Nrp2/Efna4/Nr4a3/Sema3c/Plxnb3/Ptprm/Sema3f/Megf8/Flrt2/Lgr4/B3gnt2/Lrtm2/Sema3b/Sema3e/Plxnc1
GO:0097485	neuron projection guidance	20/537	142/12655	2.25593e-06	0.000306617	Wnt3/Lhx2/Bmp7/Etv4/Myh10/Nrp2/Efna4/Nr4a3/Sema3c/Plxnb3/Ptprm/Sema3f/Megf8/Flrt2/Lgr4/B3gnt2/Lrtm2/Sema3b/Sema3e/Plxnc1
