# Supplementary material for: Vitamin D constrains inflammation by modulating the expression of key genes on Chr17q12-21.1
Source: eLife. 2024 Apr 3;12:RP89270. doi: 10.7554/eLife.89270 (PMC10990493; doi:10.7554/eLife.89270)
Supplement: Figure 4—source data 4. [file elife-89270-fig4-data4.xlsx]

## Sheet: Tabelle1
Start	End
IL-2R	STAT3
IL-2R	STAT5A
IL-2R	STAT5B
IL-2R	AP-1
IL-2R	IKZF1
IL-4R	STAT6
IL-13R	STAT6
CD3/28	NFkb
CD3/28	AP-1
TNFR	NFkb
TNFR	AP-1
TGFBR	SMAD5
