# Supplementary material for: Vitamin D constrains inflammation by modulating the expression of key genes on Chr17q12-21.1
Source: eLife. 2024 Apr 3;12:RP89270. doi: 10.7554/eLife.89270 (PMC10990493; doi:10.7554/eLife.89270)
Supplement: Figure 4—source data 5. [file elife-89270-fig4-data5.xlsx]

## Sheet: Tabelle1
Receptor Gene name	Receptors Protein Name	Transcription Factor Gene name	Transcription Factor Protein name
IL-4R	Interleukin 4 Receptor	NFATC1	Nuclear Factor Of Activated T-Cells, Cytoplasmic, Calcineurin-Dependent 1
TNFAIP3	Tumor Necrosis Factor Alpha-Induced Protein 3	IKZF1	Ikaros
CD28	T-Cell-Specific Surface Glycoprotein CD3/CD28	FOSL2	FOS Like 2, AP-1 Transcription Factor Subunit
TNFSF8	Tumor Necrosis Factor (Ligand) Superfamily, Member 8	NFKB1	Nuclear Factor Kappa B Subunit 1
IL2RB	Interleukin 2 Receptor Subunit Beta	JUND	JunD Proto-Oncogene, AP-1 Transcription Factor Subunit
TNFRSF8	Tumor Necrosis Factor Receptor Superfamily Member 8	JUN	Jun Proto-Oncogene, AP-1 Transcription Factor Subunit
CD28	T-Cell-Specific Surface Glycoprotein CD28	STAT3	Signal Transducer And Activator Of Transcription 3
TNFRSF18	Tumor Necrosis Factor Receptor Superfamily Member 18	STAT5A	Signal Transducer And Activator Of Transcription 5A
TNFRSF4	Tumor Necrosis Factor Receptor Superfamily Member 4	STAT5B	Signal Transducer And Activator Of Transcription 5B
TNFRSF9	Tumor Necrosis Factor Receptor Superfamily Member 9	NFKBIZ	Nuclear Factor Of Kappa Light Polypeptide Gene Enhancer In B-Cells Inhibitor, Zeta
IL2RA	Interleukin-2 Receptor Subunit Alpha	NFKB2	Nuclear Factor Kappa B Subunit 2
TNFAIP8	Tumor Necrosis Factor Alpha-Induced Protein 8	NFKB1	Nuclear Factor Kappa B Subunit 1
