# Supplementary material for: Vitamin D constrains inflammation by modulating the expression of key genes on Chr17q12-21.1
Source: eLife. 2024 Apr 3;12:RP89270. doi: 10.7554/eLife.89270 (PMC10990493; doi:10.7554/eLife.89270)
Supplement: Figure 5—source data 1. [file elife-89270-fig5-data1.zip]

Archive with 14 entries (13 files):
- Fig.5A histology/
- __MACOSX/._Fig.5A histology
- Fig.5A histology/4000 IU saline.JPG
- __MACOSX/Fig.5A histology/._4000 IU saline.JPG
- Fig.5A histology/4000 IU HDM.JPG
- __MACOSX/Fig.5A histology/._4000 IU HDM.JPG
- Fig.5A histology/1000 IU saline.JPG
- __MACOSX/Fig.5A histology/._1000 IU saline.JPG
- Fig.5A histology/1000 IU HDM.JPG
- __MACOSX/Fig.5A histology/._1000 IU HDM.JPG
- Fig.5A histology/400 IU HDM.jpg
- __MACOSX/Fig.5A histology/._400 IU HDM.jpg
- Fig.5A histology/400 IU saline.jpg
- __MACOSX/Fig.5A histology/._400 IU saline.jpg
